# Supplementary material for: Altered gut microbiota and serum metabolite profiles characterize postmenopausal bone loss: insights into the gut-bone axis
Source: Front Microbiol. 2026 Mar 4;17:1750495. doi: 10.3389/fmicb.2026.1750495 (PMC12996171; doi:10.3389/fmicb.2026.1750495)
Supplement: Supplementary file 1 [file Table_1.xlsx]

## Sheet: Sheet1
	FC	log2(FC)	raw.pval	#NAME?
Com_3370_neg	Homovanillic acid	1.2525	0.0060553	2.2179
Com_265_neg	N-Acetylanthranilic acid	0.32042	0.0068922	2.1616
Com_12041_neg	LPC 24:6	-0.3574	0.023554	1.6279
Com_1100_neg	Catechol	0.63003	0.030555	1.5149
Com_702_neg	2-Isopropylmalic acid	1.2278	0.033806	1.471
Com_452_neg	N-Acetyl-L-phenylalanine	3.0276	0.034359	1.464
Com_8831_neg	4-[2-(2-oxo-1-imidazolidinyl)ethyl]-1lambda~6~,4-thiazinane-1,1-dione	0.32939	0.036886	1.4331
Com_39_neg	Phenylpyruvic acid	3.4977	0.037542	1.4255
Com_1367_neg	5(S),15(S)-DiHETE	-0.5687	0.038533	1.4142
Com_1743_neg	D-α-Hydroxyglutaric acid	0.75161	0.040634	1.3911
Compound_ID	Name	Formula	Molecular Weight	RT [min]	m/z	mzCloud_Results	mzVault_Results	MassList_Results	Class_I	Class_II	Class_III	Class_IV	neg_H21HCA14D00611	neg_H21HCA14D00631	neg_H21HCA14D00651	neg_H21HCA14D00711	neg_H21HCA14D00731	neg_H21HCA14D00751	neg_H21HCA14D01011	neg_H21HCA14D01031	neg_H21HCA14D01051	neg_H21HCA14D01111	neg_H21HCA14D01131	neg_H21HCA14D01151	neg_H21HCA14D01211	neg_H21HCA14D01231	neg_H21HCA14D01251	neg_H21HCA14D01311	neg_H21HCA14D01331	neg_H21HCA14D01351	neg_H21HCA14D01411	neg_H21HCA14D01431	neg_H21HCA14D01451	neg_H21HCA14D01611	neg_H21HCA14D01631	neg_H21HCA14D01651	neg_H21HCA14D02511	neg_H21HCA14D02531	neg_H21HCA14D02551	neg_H21HCA14D02811	neg_H21HCA14D02831	neg_H21HCA14D02851	neg_H21HCA14D03011	neg_H21HCA14D03031	neg_H21HCA14D03051	neg_H21HCA14D03111	neg_H21HCA14D03131	neg_H21HCA14D03151	neg_H21HCA14D03511
Com_3370_neg	Homovanillic acid	C9 H10 O4	182.058	5.394	181.05	No results	No results	Full match	Benzenoids	Phenols	Methoxyphenols	Methoxyphenols	1165331.31656902	1569128.37653816	4286375.56064371	729532.594182008	1013254.96564588	608617.526836129	222985.95129976	1221033.66810306	933475.741633094	1126611.51001103	921907.757394548	1082275.97304203	355204.812361525	982129.320630222	562759.429936265	951716.331076623	963268.198353524	665796.134895765	524680.735381727	1559031.63201252	718875.107508946	1669597.86373002	779471.754580089	562514.352117917	818524.613735228	500327.533246782	245087.338309259	2472963.05797623	2000404.40505277	790721.74716926	1208565.58008711	752926.86367017	721108.293923205	1085462.02464174	1.08597e+06	2318534.58154219	834942.67779375
Com_265_neg	N-Acetylanthranilic acid	C9 H9 N O3	179.058	5.804	178.051	Full match	Full match	Full match	Benzenoids	Benzene and substituted derivatives	Benzoic acids and derivatives	Benzoic acids	1440598.37177442	1922584.72866713	1226934.65453089	1364618.98480588	931991.076350669	1021930.29513822	1071778.78861935	979128.446596208	1211400.76685865	1037666.31878516	891928.609714411	936267.821000822	1401881.79970547	3197218.93342551	1231761.70512567	1032520.97048587	1.2898e+06	1151144.21790449	1352760.69371217	1573090.22342665	1451592.87794778	1526064.28998578	1021006.52114673	2330334.1248253	1173094.87932324	883027.469674824	65974924.1372211	2362593.50756893	1523908.36057373	1449821.12401427	1804542.63734163	863217.315517225	1532950.48989004	1067439.49227656	1082302.85291493	1580484.71442872	1251531.86152335
Com_12041_neg	LPC 24:6	C32 H54 N O7 P	641.37	9.344	640.363	No results	Invalid mass	No results					1193865.45593009	1980135.72635692	1262998.47872155	3685232.36601449	3019759.97563606	905057.285417842	1477584.91222511	1359592.21767529	2257637.87145081	3221470.22800896	1305234.65346161	1793079.20873144	776750.220787704	716590.347927645	1480025.42439609	1542198.88746604	3389193.8210432	3741957.43578294	550771.233686693	1057624.90625838	475773.695582572	598949.776801991	1458897.81732764	1310590.83472702	2170063.63757212	1914494.98213815	721068.314897191	1436056.5946619	4289132.71763226	3473743.90611746	2062610.54782575	2328972.44321035	172321.305776473	1038448.92546238	905162.112349655	1302364.02505898	2867702.17706034
Com_1100_neg	Catechol	C6 H6 O2	110.036	5.484	109.029	Invalid mass	Invalid mass	No results	Benzenoids	Phenols	Benzenediols	Catechols	1221561.10041169	1704187.88408556	1207380.47215952	1000623.83150719	1066803.11094073	1286782.70899181	1467879.52796184	1705133.45635053	1072668.75964246	2457089.13428834	1665796.50875269	1317175.43337325	1724093.45365934	1767489.43193804	1252236.96025952	792217.350948831	1092989.7181606	998293.774783661	1543829.01843163	1147573.08812848	1142228.97645808	1308474.51838392	1219884.83513375	1754082.39494706	1135271.24440872	1118892.54034558	39465933.5010846	3130506.42537132	1464499.71489837	1534647.73098667	1349059.00003056	1187622.42900929	1391490.80223959	889706.396059722	1299573.29134937	1301696.89724534	1583903.74582379
Com_702_neg	2-Isopropylmalic acid	C7 H12 O5	176.068	5.431	175.061	Full match	Full match	Full match	Lipids and lipid-like molecules	Fatty Acyls	Fatty acids and conjugates	Hydroxy fatty acids	977235.675782896	905993.460793842	1070951.10605526	1028645.4743302	1185159.46739365	1237050.33248024	1348734.90627942	1478053.15494979	1354930.69371543	1464864.33395991	1.25221e+06	1531487.59737894	880325.873503762	1058983.31821551	1129931.18900069	861664.781689623	854353.916446224	1143948.53829731	1370588.61925587	1019704.08519666	1439516.35282084	2049134.30005371	1302884.24519815	2560757.14989201	1608763.56047088	1468825.28460377	19255672.1245914	1278405.03564096	1456777.25739885	1453266.8998596	2776301.73746639	1179633.28487928	7374850.80450711	1548596.43548538	1658799.67787768	1395866.92423628	1430708.01602836
Com_452_neg	N-Acetyl-L-phenylalanine	C11 H13 N O3	207.089	5.64	206.082	Full match	Full match	Full match	Organic acids and derivatives	Carboxylic acids and derivatives	Amino acids, peptides, and analogues	Phenylalanine and derivatives	358947.297143682	316883.337446472	228374.426802129	357446.669493446	245798.017009718	169653.701160288	473592.874912511	718843.017030298	403267.197157411	241673.996017634	227659.026253833	254080.456648415	226346.741268273	388921.407596465	313778.913441876	248088.819430781	284832.223666797	282839.152389769	315955.07918097	318040.893619752	311865.925043605	385978.077294192	267146.993489421	395854.513499607	358301.334591476	290652.469923387	897741.683114909	370083.640920904	375200.957916856	238674.570108878	420992.406268097	257394.398422314	3483805.68606664	510794.548016128	823760.971020049	557118.489763119	265980.971360408
Com_8831_neg	4-[2-(2-oxo-1-imidazolidinyl)ethyl]-1lambda~6~,4-thiazinane-1,1-dione	C9 H17 N3 O3 S	248.103	6.105	247.095	Invalid mass	No results	No results					2060494.82797623	1837825.38549776	2434546.59242202	1400779.4052831	1417732.3796393	2109341.88784824	1310641.22385231	4693927.6926209	1941174.82160864	1890172.58322543	2719414.01850236	2489203.2052976	2003823.49511862	2108962.29162027	1686099.18347488	1348563.40921774	1519978.77228124	1605936.33357377	2769423.0678097	2775322.54197021	1606551.76674037	3397800.65438245	2070418.94246508	1586488.86827487	288044.710241214	415558.963709729	276846.350872796	1828474.77941671	2045361.69417991	1384508.90589098	2069940.50357139	652960.337397028	1533622.09931677	846850.802723928	962336.540264191	1937308.99866622	2916340.41374995
Com_39_neg	Phenylpyruvic acid	C9 H8 O3	164.047	5.536	163.039	Full match	No results	Full match	Benzenoids	Benzene and substituted derivatives	Phenylpyruvic acid derivatives	Phenylpyruvic acid derivatives	1922684.52209836	2049406.36033548	1717181.90322272	1640934.1486548	1313562.12849764	1905824.01156745	2071015.11133698	1779818.66268238	8325281.49860768	2599842.25828322	1709202.73898724	2192253.40178407	1152711.20972135	1490530.69916132	1826910.79049724	1776244.42516036	1740084.84183016	1785653.08834412	1.91331e+06	1686924.71930623	1709272.82146743	2677528.36238701	2298975.81157839	5041786.99865764	1566384.41786454	1658408.71901247	1843113.6452785	3458942.57051268	1490955.30050192	1712954.27592258	2334637.24366282	1455565.67517283	69211202.759435	1701182.1972162	1773090.97843422	1822030.79382061	1493514.68913824
Com_1367_neg	5(S),15(S)-DiHETE	C20 H32 O4	336.231	6.991	335.223	Full match	No results	Full match	Lipids and lipid-like molecules	Fatty Acyls	Eicosanoids	Hydroxyeicosatetraenoic acids	23895881.3150298	10938987.7017851	65789633.7470138	19288541.5281202	3097582.22954255	18526453.5755861	65671923.7458358	16740344.389662	14527965.8434027	5573587.59270481	28488917.2334318	16838156.3962998	34695557.8913933	21590332.4265597	24875091.6247128	7907288.07998297	7572294.01300556	2202056.67591608	3150865.80757645	8217232.8081815	6444086.29066976	20075210.9297182	4645868.37903434	16284240.3558532	40481468.5293664	12029412.578465	5639795.36886875	4436022.09153225	11389442.768719	3570669.01163854	20813371.448493	17151508.5851977	1961579.20422415	27907928.1209731	7960607.47193739	20430404.2905212	74838208.2960798
Com_1743_neg	D-α-Hydroxyglutaric acid	C5 H8 O5	148.036	1.445	147.029	Invalid mass	Invalid mass	No results	Organic acids and derivatives	Hydroxy acids and derivatives	Short-chain hydroxy acids and derivatives	Short-chain hydroxy acids and derivatives	4734903.07256816	4019164.09791163	4236512.34633742	4284340.21929513	3416794.06784158	3629396.34014634	4023432.59505052	3498657.24563995	3414158.81022974	3810770.11482943	3490276.6692907	3518343.74615277	3246224.92733084	3011717.16729298	3128213.71457001	3460397.03727963	3788448.69170928	3262916.44473294	3182804.60580216	3361802.63280536	3348489.13092782	3575942.16746926	3364897.22401554	3722138.81876431	3501341.07396934	3322021.64653938	2195303.26778294	3515095.63866217	4046689.81673067	3442162.58477677	4505811.70863757	3030048.51919325	48759522.5664311	2787275.27465944	3013086.30228586	3632837.48414439	3548527.20398535
	FC	log2(FC)	raw.pval	#NAME?
Com_15788_pos	Taxifolin	0.83082	0.0015975	2.7966
Com_22814_pos	5-[(E)-2-(3,5-dihydroxyphenyl)ethenyl]-2-methoxybenzene-1,3-diol	1.0768	0.0052848	2.277
Com_13941_pos	PE 18:0_18:1	0.50462	0.0068503	2.1643
Com_7200_pos	4-(3,4-dihydro-2H-1,5-benzodioxepin-7-ylamino)-4-oxobutanoic acid	0.62076	0.0075112	2.1243
Com_23996_pos	IsoliquiritigeninTaxifolin	1.1878	0.0091352	2.0393
Com_5811_pos	PC O-18:3	-0.31924	0.0092733	2.0328
Com_19088_pos	L-arginine	1.2519	0.011866	1.9257
Com_1307_pos	LPC 20:5-SN1	-0.37042	0.015868	1.7995
Com_9376_pos	Lysopc 20:4	-0.27514	0.016827	1.774
Com_18625_pos	1,2-dihydroxyheptadec-16-yn-4-yl acetate	-0.31346	0.018506	1.7327
Com_17429_pos	LPC 24:6-SN1	-0.40612	0.020161	1.6955
Com_16204_pos	CAR 20:1	-0.30947	0.020931	1.6792
Com_5363_pos	(2E)-3-phenyl-N-(2-phenylethyl)prop-2-enamide	-0.26429	0.022935	1.6395
Com_25161_pos	Dl-Indole-3-lactic acid	0.66475	0.026645	1.5744
Com_2263_pos	GKK	5.9602	0.027919	1.5541
Com_4165_pos	LPC 22:5	-0.32542	0.035767	1.4465
Com_25842_pos	Roquefortine C	0.53006	0.036192	1.4414
Com_16741_pos	CAR 20:0	-0.33388	0.03956	1.4027
Com_7195_pos	Spermidine	0.94767	0.03969	1.4013
Com_15150_pos	CAR 22:0	-0.56886	0.041746	1.3794
Com_2220_pos	Omeprazole sulphone	0.42279	0.044039	1.3562
Com_20021_pos	3-(3-methylbut-2-en-1-yl)-3H-purin-6-amine	1.1237	0.044099	1.3556
Com_3604_pos	SM 42:2;2O	-0.42477	0.046616	1.3315
Compound_ID	Name	Formula	Molecular Weight	RT [min]	m/z	mzCloud_Results	mzVault_Results	MassList_Results	Class_I	Class_II	Class_III	Class_IV	pos_H21HCA14D00611	pos_H21HCA14D00631	pos_H21HCA14D00651	pos_H21HCA14D00711	pos_H21HCA14D00731	pos_H21HCA14D00751	pos_H21HCA14D01011	pos_H21HCA14D01031	pos_H21HCA14D01051	pos_H21HCA14D01111	pos_H21HCA14D01131	pos_H21HCA14D01151	pos_H21HCA14D01211	pos_H21HCA14D01231	pos_H21HCA14D01251	pos_H21HCA14D01311	pos_H21HCA14D01331	pos_H21HCA14D01351	pos_H21HCA14D01411	pos_H21HCA14D01431	pos_H21HCA14D01451	pos_H21HCA14D01611	pos_H21HCA14D01631	pos_H21HCA14D01651	pos_H21HCA14D02511	pos_H21HCA14D02531	pos_H21HCA14D02551	pos_H21HCA14D02811	pos_H21HCA14D02831	pos_H21HCA14D02851	pos_H21HCA14D03011	pos_H21HCA14D03031	pos_H21HCA14D03051	pos_H21HCA14D03111	pos_H21HCA14D03131	pos_H21HCA14D03151	pos_H21HCA14D03511
Com_15788_pos	Taxifolin	C15 H12 O7	286.051	6.243	269.048	Invalid mass	No match	No results	Phenylpropanoids and polyketides	Flavonoids	Flavans	Flavanonols	362191	398773	513956	365469	374071	519011	363248	279542	591284	479749	629907	692084	494950	971142	497161	407235	465586	1.01017e+06	370075	387489	552053	384080	772556	509539	396537	971009	7.74475e+06	315614	1.16924e+06	891558	358692	419383	1.01285e+07	350134	168907	398857	589098
Com_22814_pos	5-[(E)-2-(3,5-dihydroxyphenyl)ethenyl]-2-methoxybenzene-1,3-diol	C15 H14 O5	274.084	5.643	275.092	Full match	No results	No results					176202	179066	182205	439598	210901	151170	955837	201355	239310	250810	212676	1.17956e+06	718135	245420	760684	140699	143373	159037	173496	174781	1.53927e+06	448070	216381	173077	210177	236097	128687	204626	189502	222085	201581	177622	241151	195338	163242	198612	220512
Com_13941_pos	PE 18:0_18:1	C41 H80 N O8 P	745.562	11.308	746.569	No results	Full match	No results					4.83876e+06	5.24199e+06	4.51599e+06	5.72229e+06	4.55468e+06	4.79144e+06	1.54915e+07	1.04527e+06	1.47591e+07	1.20974e+07	3.25632e+06	9.44028e+06	1.04661e+07	8.54933e+06	1.11385e+07	6.64721e+06	2.0147e+07	2.62643e+07	4.97941e+06	5.30064e+06	1.05247e+07	1.33207e+07	2.68578e+06	3.0962e+06	1.56523e+06	2.82781e+06	949555	2.77594e+06	2.24754e+06	2.02234e+06	6.88237e+06	2.44274e+06	6.93558e+06	1.54411e+07	878431	1.68389e+06	4.60206e+06
Com_7200_pos	4-(3,4-dihydro-2H-1,5-benzodioxepin-7-ylamino)-4-oxobutanoic acid	C13 H15 N O5	287.077	5.548	288.084	Invalid mass	No results	No results					51491.4	53484	65086.8	78466	93328.7	244323	181668	92242.6	69329.1	49666.8	105506	54449.5	138030	180672	49367.2	79305.7	51913.4	373364	98020.5	202468	217106	390357	184899	306356	86632.1	218343	193673	109036	155237	93354.9	102692	92664.1	3.59215e+06	83190.3	250399	91779.3	200815
Com_23996_pos	IsoliquiritigeninTaxifolin	C15 H12 O4	256.074	5.417	257.081	Full match	Full match	No results	Phenylpropanoids and polyketides	Linear 1,3-diarylpropanoids	Chalcones and dihydrochalcones	2'-Hydroxychalcones	107625	108873	141499	186831	1.64266e+06	101217	106510	305988	118018	112398	107090	383730	142572	207330	380688	127630	99106.5	107341	127520	136868	426404	118006	159010	112150	215401	264112	124577	123123	172943	179463	158239	154144	222377	155628	104714	155198	151417
Com_5811_pos	PC O-18:3	C26 H48 N O7 P	517.316	8.264	518.324	No results	Full match	Full match					3.22726e+06	6.60191e+06	5.08359e+06	1.31075e+07	2.16141e+07	1.61285e+07	1.80987e+07	1.66799e+07	8.37455e+06	2.9714e+07	8.44715e+06	9.21204e+07	1.92756e+07	5.97976e+06	1.39794e+07	1.33627e+07	1.19273e+07	1.21422e+07	1.18598e+07	1.60545e+07	1.41733e+07	1.90009e+07	1.34144e+07	1.17156e+07	1.3551e+07	1.00235e+07	1.15135e+07	1.1107e+07	1.36276e+07	1.38823e+07	1.20578e+07	18986680	2.47434e+06	9.34274e+06	3.08642e+06	1.41848e+07	9.0696e+06
Com_19088_pos	L-arginine	C6 H14 N4 O2	174.112	4.848	175.119	No results	No results	Full match	Organic acids and derivatives	Carboxylic acids and derivatives	Amino acids, peptides, and analogues	L-alpha-amino acids	186896	145102	155026	155086	138349	66411	107937	103153	137916	147959	217663	114022	135118	247673	84146.3	102151	76903.8	176108	185621	98924.6	157779	247968	162990	155864	283139	170818	103274	169593	163232	114128	145914	136503	186045	168122	83234.4	139649	93382.6
Com_1307_pos	LPC 20:5-SN1	C28 H48 N O7 P	541.317	8.412	542.324	No results	Full match	No results					3.11907e+07	3.31439e+07	2.33826e+07	1.36417e+08	4.56094e+07	1.8051e+07	5.42456e+07	5.16628e+07	5.79628e+07	4.66092e+08	2.29519e+08	6.26574e+08	1.10288e+08	2.71431e+07	6.18328e+07	5.05746e+07	4.8087e+07	3.72325e+07	6.17242e+07	2.21602e+08	7.7539e+07	8.71475e+07	1.79141e+08	1.83139e+08	5.75075e+07	3.45916e+07	3.14712e+07	5.20581e+07	7.68289e+07	8.63096e+07	9.39567e+07	8.4044e+07	382054	3.57359e+07	2.13719e+07	4.42198e+07	5.18219e+08
Com_9376_pos	Lysopc 20:4	C28 H50 N O7 P	543.33	9.064	544.338	No results	No results	Full match	Lipids and lipid-like molecules	Glycerophospholipids	Glycerophosphocholines	Phosphocholines	2.27078e+07	1.54801e+07	1.01958e+07	1.10863e+07	6.37495e+06	7.66019e+06	1.20892e+07	2.11693e+07	2.69608e+07	3.56477e+07	1.46064e+07	5.01889e+07	5.27112e+06	8.73815e+06	1.5538e+07	9.40984e+06	1.22986e+07	2.08834e+07	5.05403e+06	5.89974e+06	1.34698e+07	9.96223e+06	1.48082e+07	1.50104e+07	1.73716e+07	1.15168e+07	3.27061e+06	2.96037e+07	2.34138e+07	1.95241e+07	1.85394e+07	7.96834e+06	437655	1.2065e+07	1.11495e+07	8.49927e+06	1.19839e+07
Com_18625_pos	1,2-dihydroxyheptadec-16-yn-4-yl acetate	C19 H34 O4	364.201	8.091	365.208	Invalid mass	No results	No results					1.01521e+07	8.16101e+06	7.79458e+06	4.01056e+06	3.12677e+06	4.24125e+06	5.21777e+06	3.91241e+06	4.25552e+06	5.21485e+06	9.8532e+06	7.39642e+06	6.39366e+06	4.00644e+06	2.2774e+06	1.98192e+06	8.53013e+06	2.13385e+06	4.14278e+06	4.38175e+06	1.47068e+06	4.21318e+06	3.27289e+06	2.96731e+06	7.05681e+06	4.0734e+06	6.29249e+06	1.95175e+06	2.49664e+06	2.254e+06	4.35388e+06	2.02205e+06	2.38512e+06	4.88967e+06	1.88162e+06	1.73801e+06	5.62233e+06
Com_17429_pos	LPC 24:6-SN1	C32 H54 N O7 P	595.364	9.518	596.371	No results	Full match	No results					2.25575e+06	4.42846e+06	2.89983e+06	8.51374e+06	7.9742e+06	2.1327e+06	3.45364e+06	3.40466e+06	5.18285e+06	7.29351e+06	2.66755e+06	6.87093e+06	1.68779e+06	2.2417e+06	3.93174e+06	4.35137e+06	8.11642e+06	9.28976e+06	1.76221e+06	2.63491e+06	1.85346e+06	1.59341e+06	3.2826e+06	3.12542e+06	4.4708e+06	3.66349e+06	922002	3.79844e+06	1.07036e+07	7.19841e+06	4.26917e+06	4.58529e+06	492141	2.2238e+06	1.5759e+06	2.92734e+06	4.84738e+06
Com_16204_pos	CAR 20:1	C27 H52 N O4	453.382	8.981	454.389	No results	Invalid mass	No results					3.20774e+06	2.95334e+06	2.13969e+07	2.90351e+06	3.5114e+06	1.50336e+07	1.19035e+07	4.4589e+06	1.13898e+07	9.39488e+06	2.36517e+06	8.32525e+06	6.06453e+06	3.08319e+06	7.0018e+06	6.06708e+06	7.83619e+06	6.70448e+06	5.57904e+06	2.47531e+06	4.18306e+06	6.93769e+06	4.7241e+06	4.9984e+06	1.44824e+07	3.87815e+06	2.24201e+06	2.86214e+06	3.63814e+06	3.91748e+06	7.92568e+06	4.81339e+06	365844	4.00175e+06	1.20878e+06	4.87065e+06	4.15101e+06
Com_5363_pos	(2E)-3-phenyl-N-(2-phenylethyl)prop-2-enamide	C17 H17 N O	546.228	8.675	274.121	Invalid mass	No results	No results					1.7639e+07	1.62617e+07	1.40405e+07	2.25407e+07	2.13699e+07	8.80426e+06	1.80587e+07	1.67189e+07	2.17242e+07	3.20072e+07	2.29107e+07	2.8215e+07	1.14876e+07	1.29901e+07	1.78562e+07	1.71586e+07	2.08185e+07	1.86315e+07	2.32985e+07	2.50991e+07	2.52784e+07	1.54778e+07	2.7372e+07	1.93268e+07	2.42108e+07	2.22753e+07	772866	2.15069e+07	2.66799e+07	4.37626e+07	1.6243e+07	1.01565e+07	631891	1.28718e+07	1.12862e+07	1.58099e+07	9.97524e+06
Com_25161_pos	Dl-Indole-3-lactic acid	C11 H11 N O3	205.074	5.724	206.082	No results	No results	Full match	Organoheterocyclic compounds	Indoles and derivatives	Indolyl carboxylic acids and derivatives	Indolyl carboxylic acids and derivatives	146839	173914	153775	182848	146851	134569	156098	155971	185529	163485	151713	221426	176378	233702	127213	133514	123802	105094	168803	151770	232095	213709	172579	360222	113946	274413	102692	180030	192847	145529	164114	151455	1.76181e+06	131286	150661	235822	132232
Com_2263_pos	GKK	C14 H29 N5 O4	313.211	5.283	314.219	Invalid mass	No results	No results					6341.43	5447.73	6098.25	5619.41	7212.2	5601.23	5058.3	6840.91	4869.33	6572.12	6917.33	8161.09	4942.07	18821.6	5418.95	4775.75	4794.61	5175.28	7596.1	7643.67	6128.55	7257.7	7669.19	5413.17	10519	21220.1	5754.33	7594.01	9279.79	10273	8547.78	8091.68	12696.3	7434.23	5497.22	8034.8	12869.1
Com_4165_pos	LPC 22:5	C30 H52 N O7 P	591.33	9.164	592.337	No results	Invalid mass	No results	Lipids and lipid-like molecules	Glycerophospholipids	Glycerophosphocholines	Phosphocholines	5.33938e+07	6.0439e+07	4.7867e+07	1.18427e+08	6.67035e+07	5.1978e+07	4.33739e+07	5.45994e+07	5.83809e+07	1.48744e+08	1.01247e+08	1.51945e+08	5.18939e+07	3.62398e+07	7.79727e+07	3.72317e+07	2.82072e+07	6.09743e+07	5.71653e+07	7.93442e+07	6.1732e+07	5.10984e+07	7.06381e+07	8.00352e+07	8.50703e+07	4.58703e+07	4.7663e+07	4.26605e+07	7.04956e+07	6.62374e+07	6.16855e+07	5.65524e+07	443809	4.79386e+07	4.86994e+07	4.2678e+07	7.51064e+07
Com_25842_pos	Roquefortine C	C22 H23 N5 O2	778.367	5.041	390.191	Invalid mass	No results	No results	Organoheterocyclic compounds	Indoles and derivatives	Pyrroloindoles	Pyrroloindoles	269038	321533	285915	512669	252644	305729	244212	243990	234849	339258	259096	255669	387637	512452	318074	300305	261551	273782	378017	171776	316629	360437	245589	367028	232779	345308	225321	294888	268993	254780	463467	274635	255032	369196	125048	324007	279790
Com_16741_pos	CAR 20:0	C27 H54 N O4	455.397	9.477	456.404	No results	Invalid mass	No results					1.24241e+06	1.27461e+06	1.28803e+06	1.23187e+06	3.91732e+06	1.1633e+06	1.04269e+06	1.30554e+06	1.56008e+06	9.99996e+06	1.30222e+06	3.89573e+06	1.40955e+06	1.08068e+06	2.26702e+06	1.94892e+06	1.65534e+06	4.02305e+06	3.29592e+06	1.28144e+06	2.44012e+06	3.93033e+06	3.0911e+06	2.27923e+06	5.98386e+06	1.38713e+06	601166	2.02266e+06	3.05443e+06	3.19472e+06	3.53998e+06	2.47444e+06	572973	2.38652e+06	1.28137e+06	2.7888e+06	1.72815e+06
Com_7195_pos	Spermidine	C7 H19 N3	145.158	1.125	146.166	Full match	No results	Full match	Organic nitrogen compounds	Organonitrogen compounds	Amines	Dialkylamines	422628	626911	338041	259386	70653.4	167334	249511	260757	184534	836294	425981	442579	332942	123404	82389.3	228720	305379	112920	184698	134634	134171	298317	103500	141408	614254	508932	1.30405e+07	327896	393578	200467	205792	128488	2.73711e+06	430809	254820	195032	232256
Com_15150_pos	CAR 22:0	C29 H58 N O4	483.429	10.054	484.436	No results	Invalid mass	No results					1.47204e+06	1.53119e+06	1.60683e+06	1.83145e+06	5.51971e+06	1.50248e+06	2.28025e+07	9.50718e+06	1.33079e+07	1.30699e+07	1.67855e+06	1.07079e+07	1.41446e+06	1.33909e+06	2.43329e+06	1.18417e+06	7.43821e+06	2.47497e+06	5.30612e+06	1.6243e+06	2.31639e+06	2.8076e+06	3.68965e+06	1.68516e+06	5.53232e+06	1.62431e+06	762666	1.55445e+06	1.82644e+06	1.44425e+06	2.63695e+06	2.6705e+06	4.58572e+06	2.14099e+06	1.6544e+06	3.41734e+06	1.35136e+06
Com_2220_pos	Omeprazole sulphone	C17 H19 N3 O4 S	361.11	5.827	362.117	Full match	No results	No results	Organoheterocyclic compounds	Benzimidazoles	Sulfinylbenzimidazoles	Sulfinylbenzimidazoles	38956.5	37400.1	35821	38281	51032.7	32906.7	36967.6	64585.9	36153.1	34030.8	76410.3	37559.1	103840	161339	69002.2	35343.9	33669.5	36308.1	39043.9	60094.9	36459.1	38554.1	9.81992e+07	37586.6	45500.6	90467.4	34675.3	43228.9	59954.2	48229.5	44072	53856.4	53360.4	43040.5	75511.1	46023.7	747074
Com_20021_pos	3-(3-methylbut-2-en-1-yl)-3H-purin-6-amine	C10 H13 N5	203.117	5.65	204.125	Full match	Full match	Full match					138838	155921	158259	155105	155182	123789	121795	119623	131211	203087	150896	184257	130531	175550	155267	113369	121917	132565	141308	119080	129813	173770	154374	141925	171690	170195	96069.4	155030	134797	179095	161718	110986	1.17743e+07	147729	112843	154244	166122
Com_3604_pos	SM 42:2;2O	C47 H93 N2 O6 P	834.659	9.993	835.666	No results	Invalid mass	No results					3.07821e+07	1.99672e+07	1.59296e+07	2.26642e+08	7.37754e+07	1.43118e+08	5.16546e+07	6.28012e+07	4.78284e+07	5.33412e+07	8.30176e+07	2.7647e+07	1.94228e+06	4.22657e+07	3.77167e+07	4.69883e+07	3.1275e+07	3.7577e+07	3.409e+07	3.47983e+07	2.20587e+07	6.75302e+07	5.71263e+07	2.74989e+07	6.1705e+07	1.70286e+07	4.47355e+07	5.87154e+07	3.25298e+07	1.20293e+08	1.65503e+08	3.3098e+07	7.71837e+07	5.58755e+07	4.92759e+07	3.96269e+07	4.8005e+07
[truncated: 309 more columns]

## Sheet: Sheet2
	FC	log2(FC)	raw.pval	#NAME?
Com_15150_pos	CAR 22:0	-0.56886	0.041746	1.3794
Com_1367_neg	5(S),15(S)-DiHETE	-0.5687	0.038533	1.4142
Com_3604_pos	SM 42:2;2O	-0.42477	0.046616	1.3315
Com_17429_pos	LPC 24:6-SN1	-0.40612	0.020161	1.6955
Com_1307_pos	LPC 20:5-SN1	-0.37042	0.015868	1.7995
Com_12041_neg	LPC 24:6	-0.3574	0.023554	1.6279
Com_16741_pos	CAR 20:0	-0.33388	0.03956	1.4027
Com_4165_pos	LPC 22:5	-0.32542	0.035767	1.4465
Com_5811_pos	PC O-18:3	-0.31924	0.0092733	2.0328
Com_18625_pos	1,2-dihydroxyheptadec-16-yn-4-yl acetate	-0.31346	0.018506	1.7327
Com_16204_pos	CAR 20:1	-0.30947	0.020931	1.6792
Com_9376_pos	Lysopc 20:4	-0.27514	0.016827	1.774
Com_5363_pos	(2E)-3-phenyl-N-(2-phenylethyl)prop-2-enamide	-0.26429	0.022935	1.6395
Com_265_neg	N-Acetylanthranilic acid	0.32042	0.0068922	2.1616
Com_8831_neg	4-[2-(2-oxo-1-imidazolidinyl)ethyl]-1lambda~6~,4-thiazinane-1,1-dione	0.32939	0.036886	1.4331
Com_2220_pos	Omeprazole sulphone	0.42279	0.044039	1.3562
Com_13941_pos	PE 18:0_18:1	0.50462	0.0068503	2.1643
Com_25842_pos	Roquefortine C	0.53006	0.036192	1.4414
Com_7200_pos	4-(3,4-dihydro-2H-1,5-benzodioxepin-7-ylamino)-4-oxobutanoic acid	0.62076	0.0075112	2.1243
Com_1100_neg	Catechol	0.63003	0.030555	1.5149
Com_25161_pos	Dl-Indole-3-lactic acid	0.66475	0.026645	1.5744
Com_1743_neg	D-α-Hydroxyglutaric acid	0.75161	0.040634	1.3911
Com_15788_pos	Taxifolin	0.83082	0.0015975	2.7966
Com_7195_pos	Spermidine	0.94767	0.03969	1.4013
Com_22814_pos	5-[(E)-2-(3,5-dihydroxyphenyl)ethenyl]-2-methoxybenzene-1,3-diol	1.0768	0.0052848	2.277
Com_20021_pos	3-(3-methylbut-2-en-1-yl)-3H-purin-6-amine	1.1237	0.044099	1.3556
Com_23996_pos	IsoliquiritigeninTaxifolin	1.1878	0.0091352	2.0393
Com_702_neg	2-Isopropylmalic acid	1.2278	0.033806	1.471
Com_19088_pos	L-arginine	1.2519	0.011866	1.9257
Com_3370_neg	Homovanillic acid	1.2525	0.0060553	2.2179
Com_452_neg	N-Acetyl-L-phenylalanine	3.0276	0.034359	1.464
Com_39_neg	Phenylpyruvic acid	3.4977	0.037542	1.4255
Com_2263_pos	GKK	5.9602	0.027919	1.5541
