# Supplementary material for: Altered gut microbiota and serum metabolite profiles characterize postmenopausal bone loss: insights into the gut-bone axis
Source: Front Microbiol. 2026 Mar 4;17:1750495. doi: 10.3389/fmicb.2026.1750495 (PMC12996171; doi:10.3389/fmicb.2026.1750495)
Supplement: Supplementary file 2 [file Table_2.xlsx]

## Sheet: Attachment 2 α-Diversity Indice
group	Shannon	Simpson	Richness	Chao
Normal	2.62569	0.879897	78	3081
Bone Loss	2.74437	0.847641	69	2415
Bone Loss	2.12049	0.733597	87	3828
Bone Loss	1.6548	0.6041	43	946
Normal	2.92754	0.899529	91	4186
Bone Loss	2.32372	0.743973	78	3081
Normal	2.50897	0.840743	68	2346
Bone Loss	1.45534	0.560674	36	666
Normal	2.61775	0.817615	82	3403
Bone Loss	2.88125	0.917501	74	2775
Normal	1.97161	0.654708	84	3570
Normal	2.21151	0.75812	74	2775
Normal	2.40156	0.823465	64	2080
Normal	2.84942	0.880668	66	2211
Bone Loss	0.855221	0.270618	72	2628
Bone Loss	1.17839	0.40665	63	2016
Bone Loss	2.51985	0.82367	78	3081
Bone Loss	1.34094	0.449461	71	2556
Bone Loss	1.90763	0.767205	44	990
Bone Loss	1.55909	0.616257	61	1891
Bone Loss	2.68128	0.881434	91	4186
Bone Loss	2.2076	0.820291	56	1596
Bone Loss	2.92184	0.910154	88	3916
Bone Loss	2.39622	0.811727	72	2628
Normal	2.23808	0.735838	71	2556
Normal	1.87273	0.629958	85	3655
Normal	1.42601	0.610151	54	1485
Normal	2.52202	0.835785	85	3655
Normal	1.94578	0.735202	62	1953
Normal	2.29385	0.797393	51	1326
Bone Loss	2.12184	0.733435	76	2926
Bone Loss	1.99448	0.76126	78	3081
Bone Loss	1.35646	0.524315	47	1128
Normal	1.69092	0.601169	63	2016
Bone Loss	1.66252	0.616091	52	1378
Bone Loss	2.05775	0.708792	55	1540
Bone Loss	2.05547	0.739334	83	3486
Normal	1.93716	0.744585	36	666
Normal	1.47902	0.586962	61	1891
Bone Loss	2.23061	0.830238	67	2278
Normal	2.3003	0.776553	81	3321
Bone Loss	2.74132	0.877585	78	3081
Normal	2.55503	0.803176	66	2211
Bone Loss	0.828327	0.306014	55	1540
Bone Loss	1.97387	0.725422	66	2211
Bone Loss	2.60117	0.826182	78	3081
Bone Loss	2.27032	0.768572	61	1891
Normal	1.9574	0.778962	44	990
Bone Loss	1.83898	0.669254	89	4005
Normal	1.47824	0.508578	53	1431
Bone Loss	1.88491	0.777688	47	1128
Bone Loss	2.86943	0.880315	95	4560
Normal	2.00459	0.695141	51	1326
Bone Loss	2.33133	0.780793	65	2145
Bone Loss	1.21394	0.555226	44	990
Bone Loss	2.11596	0.769028	57	1653
Bone Loss	2.10644	0.805172	58	1711
Normal	2.35696	0.858124	67	2278
Bone Loss	2.6675	0.884035	70	2485
Normal	1.64109	0.691413	58	1711
Normal	2.21207	0.7902	74	2775
Normal	2.18065	0.802539	48	1176
Bone Loss	2.09577	0.775664	65	2145
Normal	1.72558	0.564432	91	4186
Normal	1.04599	0.445775	64	2080
Bone Loss	2.16629	0.781525	76	2926
Bone Loss	2.57803	0.869879	67	2278
Normal	2.90666	0.91193	85	3655
Normal	2.32552	0.77333	67	2278
Normal	1.84627	0.77086	39	780
Bone Loss	2.0037	0.688153	78	3081
Normal	2.57506	0.830186	75	2850
Bone Loss	2.71543	0.860818	88	3916
Bone Loss	2.76678	0.898812	78	3081
Bone Loss	1.697	0.666812	55	1540
Bone Loss	2.22452	0.787808	79	3160
Bone Loss	3.12899	0.923632	102	5253
Bone Loss	1.86451	0.79171	43	946
Bone Loss	2.35222	0.762429	90	4095
Normal	2.13257	0.797128	48	1176
Bone Loss	1.72596	0.752668	42	903
Bone Loss	2.06279	0.702826	80	3240
Normal	2.74574	0.882659	73	2701
Normal	1.75152	0.561594	95	4560
Normal	1.55105	0.644735	36	666
Bone Loss	1.73516	0.656144	50	1275
Bone Loss	1.44419	0.602374	22	253
Normal	2.3318	0.830909	52	1378
Normal	2.5613	0.823868	84	3570
Bone Loss	2.27506	0.829606	59	1770
Bone Loss	2.33491	0.818882	90	4095
Bone Loss	2.46355	0.854588	74	2775
Bone Loss	1.9153	0.715171	45	1035
Normal	2.39877	0.808217	77	3003
Normal	1.90406	0.729546	73	2701
Normal	1.60348	0.642986	59	1770
Normal	2.73943	0.875026	92	4278
Normal	1.7642	0.627028	128	8256
Normal	3.25337	0.94148	91	4186
Bone Loss	1.96267	0.73835	63	2016
Normal	1.32024	0.576246	59	1770
Normal	1.29018	0.530839	45	1035
Bone Loss	2.48105	0.822472	85	3655
