# Supplementary material for: Altered gut microbiota and serum metabolite profiles characterize postmenopausal bone loss: insights into the gut-bone axis
Source: Front Microbiol. 2026 Mar 4;17:1750495. doi: 10.3389/fmicb.2026.1750495 (PMC12996171; doi:10.3389/fmicb.2026.1750495)
Supplement: Supplementary file 3 [file Table_3.xlsx]

## Sheet: Sheet1
	R2	P
group	0.01401	0.174
Parity	0.0637	0.323
age	0.00683	0.696
Menopausal.Duration	0.00982	0.395
