# Supplementary material for: Altered gut microbiota and serum metabolite profiles characterize postmenopausal bone loss: insights into the gut-bone axis
Source: Front Microbiol. 2026 Mar 4;17:1750495. doi: 10.3389/fmicb.2026.1750495 (PMC12996171; doi:10.3389/fmicb.2026.1750495)
Supplement: Supplementary file 4 [file Table_4.xlsx]

## Sheet: Attachment 4 LEfSe Analysis Res
Comparison	Taxa	Method	Group	LDA	P.unadj	P.adj	BH q
Bone Loss - Normal	k__Bacteria|p__Bacteroidota|c__Bacteroidia|o__Bacteroidales|f__Prevotellaceae|g__Prevotella	LEfSe	Normal	4.16899	0.0435893	0.0435893	0.743
Bone Loss - Normal	k__Bacteria|p__Firmicutes|c__Bacilli|o__Lactobacillales|f__Lactobacillaceae|g__Limosilactobacillus	LEfSe	Bone Loss	2.75564	0.0154747	0.0154747	0.743
Bone Loss - Normal	k__Bacteria|p__Firmicutes|c__Bacilli|o__Erysipelotrichales|f__Erysipelotrichaceae|g__Turicibacter	LEfSe	Bone Loss	2.69284	0.0293086	0.0293086	0.743
Bone Loss - Normal	k__Bacteria|p__Firmicutes|c__Clostridia|o__Lachnospirales|f__Lachnospiraceae|g__Dorea	LEfSe	Normal	2.4656	0.0299659	0.0299659	0.743
Bone Loss - Normal	k__Bacteria|p__Actinobacteriota|c__Coriobacteriia|o__Coriobacteriales|f__Atopobiaceae|g__Olsenella	LEfSe	Bone Loss	2.14355	0.0071244	0.0071244	0.743
Bone Loss - Normal	k__Bacteria|p__Firmicutes|c__Bacilli|o__Staphylococcales|f__Staphylococcaceae	LEfSe	Bone Loss	1.36191	0.0242239	0.0242239	0.743
Bone Loss - Normal	k__Bacteria|p__Firmicutes|c__Bacilli|o__Staphylococcales|f__Staphylococcaceae|g__Staphylococcus	LEfSe	Bone Loss	1.36191	0.0242239	0.0242239	0.743
