# Supplementary material for: Altered gut microbiota and serum metabolite profiles characterize postmenopausal bone loss: insights into the gut-bone axis
Source: Front Microbiol. 2026 Mar 4;17:1750495. doi: 10.3389/fmicb.2026.1750495 (PMC12996171; doi:10.3389/fmicb.2026.1750495)
Supplement: Supplementary file 5 [file Table_5.xlsx]

## Sheet: Sheet1
		L1-L4 T-score	25(OH)D3	25(OH)D	Com_15788_pos	Com_22814_pos	Com_13941_pos	Com_7200_pos	Com_23996_pos	Com_5811_pos	Com_19088_pos	Com_1307_pos	Com_9376_pos	Com_18625_pos	Com_17429_pos	Com_16204_pos	Com_5363_pos	Com_25161_pos	Com_2263_pos	Com_4165_pos	Com_25842_pos	Com_16741_pos	Com_7195_pos	Com_15150_pos	Com_2220_pos	Com_20021_pos	Com_3604_pos	Com_3370_neg	Com_265_neg	Com_12041_neg	Com_1100_neg	Com_702_neg	Com_452_neg	Com_8831_neg	Com_39_neg	Com_1367_neg	Com_1743_neg	Def	Dorea	Lim	Olsenella	Prevotella	Staphylococcus	Turicibacter
L1-L4 T-score	Spearman 相关	1	-0.23758*	-0.24901*	0.11911	0.19802*	0.2365*	0.14841	0.07919	-0.24628*	0.23142*	-0.22359*	-0.20718*	-0.16816	-0.18317	-0.23462*	-0.17833	0.07433	0.09987	-0.14201	0.14029	-0.21947*	0.06624	-0.15376	0.07391	0.05845	-0.16068	0.23024*	0.27326*	-0.18142	0.10396	0.11368	0.14727	0.19301	0.14101	-0.14678	0.10961	0.28713*	0.18805	-0.27342*	-0.22059*	0.18326	-0.19775*	-0.18212
L1-L4 T-score	P	--	0.0162	0.01161	0.23313	0.04604	0.0167	0.13657	0.42883	0.01259	0.01927	0.02388	0.03668	0.09113	0.06536	0.01762	0.07294	0.45783	0.31793	0.1545	0.15962	0.02667	0.50828	0.12285	0.46037	0.55955	0.10669	0.01991	0.00545	0.06803	0.29841	0.25527	0.13965	0.05195	0.15746	0.14099	0.27278	0.00343	0.05839	0.00543	0.02589	0.06523	0.04634	0.06695
25(OH)D3	Spearman 相关	-0.23758*	1	0.95453*	-0.09616	0.00238	-0.02515	-0.04252	-0.087	0.11357	-0.00485	0.17965	0.22223*	0.2448*	0.14272	-0.06366	0.11154	-0.01132	-0.07872	0.09863	-0.07781	0.01761	0.15721	0.14726	0.00744	-0.00826	0.07921	-0.09688	0.01874	0.15794	0.02723	-0.02626	0.1049	-0.06667	0.1273	0.19654*	-0.01158	-0.05712	-0.05605	0.06354	0.02403	-0.04108	0.1338	0.04587
25(OH)D3	P	0.0162	--	<0.0001	0.33633	0.98105	0.80187	0.67131	0.38461	0.25574	0.9614	0.0708	0.02477	0.01315	0.15245	0.52501	0.26437	0.91009	0.43158	0.32403	0.43695	0.86056	0.11457	0.13967	0.94087	0.93432	0.42874	0.33272	0.85171	0.11288	0.7859	0.79333	0.29406	0.50557	0.20232	0.04772	0.90803	0.56848	0.57582	0.5258	0.81051	0.68187	0.18002	0.64711
25(OH)D	Spearman 相关	-0.24901*	0.95453*	1	-0.08149	9.44306E-4	-0.02335	-0.05646	-0.08761	0.11842	-0.01848	0.1796	0.17626	0.21475*	0.14042	-0.06233	0.12606	-5.65453e-06	-0.08219	0.06649	-0.09191	-0.0119	0.13158	0.09612	-0.0053	0.03286	0.08348	-0.08199	0.00226	0.14321	0.09293	-0.04122	0.12425	-0.04057	0.14284	0.16369	0.04766	-0.06601	-0.11947	0.10206	0.06659	-0.04352	0.1068	0.0133
25(OH)D	P	0.01161	<0.0001	--	0.41553	0.99248	0.81582	0.573	0.38124	0.23586	0.8537	0.07087	0.07637	0.0302	0.15921	0.53371	0.20676	0.99995	0.41152	0.5067	0.3582	0.90549	0.18742	0.33656	0.95785	0.74298	0.4042	0.41265	0.982	0.15103	0.35291	0.68081	0.21341	0.68558	0.15209	0.1002	0.63429	0.50979	0.23168	0.30738	0.50609	0.66406	0.28533	0.89448
Com_15788_pos	Spearman 相关	0.11911	-0.09616	-0.08149	1	0.24091*	0.15824	0.28847*	0.26381*	-0.26361*	0.20394*	-0.03398	-0.1078	-0.23306*	-0.10925	-0.01009	0.01329	0.17947	0.42413*	-0.09056	0.36236*	-0.09362	0.08765	-0.03151	0.20024*	0.28643*	0.10657	-0.06397	0.06029	-0.07701	0.05361	0.15695	0.11189	0.24562*	0.13057	-0.27038*	0.05655	-0.11494	0.09439	-0.06073	-0.06525	0.0823	-0.12819	-0.05899
Com_15788_pos	P	0.23313	0.33633	0.41553	--	0.01472	0.11218	0.00328	0.00738	0.00743	0.03979	0.73459	0.28082	0.01841	0.27437	0.9198	0.8945	0.07109	<0.0001	0.36538	1.82173E-4	0.34931	0.38103	0.75321	0.0436	0.00352	0.28639	0.52299	0.54719	0.44171	0.59255	0.11517	0.26289	0.01283	0.19087	0.00599	0.57238	0.25	0.34535	0.54429	0.51471	0.41086	0.19914	0.55591
Com_22814_pos	Spearman 相关	0.19802*	0.00238	9.44306E-4	0.24091*	1	0.05447	0.2187*	0.31728*	-0.06386	0.18026	0.06917	-0.0192	0.07299	0.00779	-0.00106	0.07395	0.37665*	0.27786*	-0.03064	0.17412	0.10609	0.15063	0.01873	0.1545	0.52269*	0.0429	0.01328	0.3395*	0.00851	0.09817	-0.00563	0.10486	0.05703	0.0266	0.12996	-0.04056	0.11357	0.11167	-0.20679*	-0.17338	0.16636	-0.02333	0.13413
Com_22814_pos	P	0.04604	0.98105	0.99248	0.01472	--	0.58662	0.02722	0.00116	0.52372	0.06984	0.48968	0.84813	0.46595	0.93809	0.99158	0.46008	<0.0001	0.00469	0.75982	0.08008	0.28855	0.13074	0.85175	0.12104	<0.0001	0.66856	0.89459	4.81557E-4	0.93235	0.3263	0.95524	0.29422	0.56916	0.79068	0.19297	0.68566	0.25573	0.26384	0.03704	0.08138	0.0947	0.81592	0.17894
Com_13941_pos	Spearman 相关	0.2365*	-0.02515	-0.02335	0.15824	0.05447	1	0.06504	-0.06811	0.25554*	0.00244	0.12216	-0.00244	0.14586	-0.05534	0.10649	0.01343	0.08815	-0.00995	0.05033	0.22858*	-0.04601	0.09327	-0.00267	-0.18807	0.07942	0.09682	0.03364	0.22439*	-0.12296	0.11994	0.09354	0.07945	0.19916*	0.21956*	-0.10301	-0.02804	0.13068	0.04602	0.05865	-0.11142	0.24847*	-0.091	0.01967
Com_13941_pos	P	0.0167	0.80187	0.81582	0.11218	0.58662	--	0.51602	0.4964	0.00954	0.98061	0.22126	0.98061	0.14353	0.58064	0.28675	0.89343	0.37832	0.92097	0.61541	0.02084	0.64609	0.35112	0.97872	0.05836	0.42752	0.33301	0.73714	0.02337	0.21826	0.22986	0.34972	0.42732	0.04478	0.02661	0.30289	0.77966	0.19047	0.646	0.55819	0.26489	0.0118	0.36304	0.84442
Com_7200_pos	Spearman 相关	0.14841	-0.04252	-0.05646	0.28847*	0.2187*	0.06504	1	0.29199*	-0.08639	0.16885	-0.05796	-0.06563	-0.1589	-0.10796	-0.22028*	-0.13224	0.37757*	0.57284*	-0.19741*	0.14794	-0.26571*	0.01173	-0.12783	0.45962*	0.22659*	0.1316	0.14469	-0.00277	-0.13142	0.22481*	0.00866	0.23583*	0.29815*	0.03135	-0.15175	0.00202	0.01841	0.13245	-0.03715	-0.14946	0.13896	-0.16766	-0.01452
Com_7200_pos	P	0.13657	0.67131	0.573	0.00328	0.02722	0.51602	--	0.0029	0.38791	0.0898	0.5628	0.51222	0.11068	0.28011	0.0261	0.18519	<0.0001	<0.0001	0.04672	0.13784	0.00695	0.90683	0.20041	<0.0001	0.02201	0.18736	0.14679	0.978	0.18797	0.02311	0.93118	0.01702	0.00234	0.75441	0.12787	0.98393	0.85426	0.18451	0.71084	0.13379	0.16365	0.09212	0.8848
Com_23996_pos	Spearman 相关	0.07919	-0.087	-0.08761	0.26381*	0.31728*	-0.06811	0.29199*	1	-0.06708	0.05868	-0.13757	-0.12503	-0.05933	-0.01946	-0.06191	-0.0843	0.37549*	0.64805*	-0.05439	0.34259*	0.09197	-0.09041	-0.1209	0.20553*	0.32084*	0.12606	0.03911	0.07667	-0.08907	-0.00681	0.06033	0.18897	-0.0048	-0.08935	0.02308	0.09312	-0.06448	0.08888	-0.08157	0.05573	0.08585	0.1066	0.00401
Com_23996_pos	P	0.42883	0.38461	0.38124	0.00738	0.00116	0.4964	0.0029	--	0.50294	0.55801	0.16795	0.21055	0.55361	0.8461	0.53647	0.39955	1.00752E-4	<0.0001	0.58717	4.24102E-4	0.35791	0.36616	0.22612	0.03823	0.00101	0.20679	0.69632	0.44373	0.37331	0.94581	0.54696	0.05715	0.96181	0.37185	0.81793	0.35189	0.51966	0.37434	0.41508	0.57801	0.39091	0.28624	0.96813
Com_5811_pos	Spearman 相关	-0.24628*	0.11357	0.11842	-0.26361*	-0.06386	0.25554*	-0.08639	-0.06708	1	-0.10122	0.51653*	0.27685*	0.13378	0.36749*	0.23651*	0.16961	-0.03624	-0.08302	0.27169*	-0.03537	0.15495	-0.16983	0.19683*	-0.07049	-0.11219	-0.05044	-0.11795	-0.05117	0.26639*	0.03009	-0.23931*	-0.28581*	-0.000525866	-0.07938	0.01768	-0.12115	-0.07114	-0.06163	0.0727	-0.04798	-0.01643	0.08723	0.08057
Com_5811_pos	P	0.01259	0.25574	0.23586	0.00743	0.52372	0.00954	0.38791	0.50294	--	0.3114	<0.0001	0.00485	0.18009	1.44945E-4	0.0167	0.08834	0.71764	0.40676	0.00574	0.72415	0.11994	0.08791	0.04739	0.4814	0.26159	0.61461	0.23774	0.60954	0.0068	0.76403	0.01541	0.00359	0.99581	0.42772	0.85999	0.22516	0.47738	0.53832	0.46776	0.63199	0.86979	0.38333	0.42083
Com_19088_pos	Spearman 相关	0.23142*	-0.00485	-0.01848	0.20394*	0.18026	0.00244	0.16885	0.05868	-0.10122	1	-0.02947	-0.06669	0.07424	0.00129	-0.17232	-0.05261	0.12749	0.2892*	0.04224	0.26345*	-0.00946	0.05871	0.01691	0.17186	0.10058	0.15349	0.22114*	0.09163	0.0064	0.17704	0.12209	0.09223	0.0769	0.12938	-0.12679	0.04736	-0.02212	0.16676	-0.17117	-0.20134*	0.04887	-0.22202*	0.08119
Com_19088_pos	P	0.01927	0.9614	0.8537	0.03979	0.06984	0.98061	0.0898	0.55801	0.3114	--	0.76877	0.5054	0.45836	0.98969	0.08329	0.59944	0.20162	0.0032	0.67333	0.00747	0.92482	0.55778	0.86602	0.08414	0.31451	0.12351	0.02551	0.35969	0.94913	0.07507	0.22156	0.35655	0.44239	0.19497	0.20413	0.63647	0.82531	0.0939	0.08541	0.04244	0.62571	0.02492	0.41723
Com_1307_pos	Spearman 相关	-0.22359*	0.17965	0.1796	-0.03398	0.06917	0.12216	-0.05796	-0.13757	0.51653*	-0.02947	1	0.38221*	0.23789*	0.42547*	0.14536	0.23098*	-0.05535	-0.12446	0.61464*	0.05524	0.0932	-0.04901	0.13755	-0.04229	0.03632	0.11692	-0.26421*	0.01156	0.4136*	0.07018	-0.10885	-0.15572	0.0035	-0.03535	0.01189	-0.02163	-0.03177	0.03234	0.0616	-0.10642	0.03708	0.04549	0.05446
Com_1307_pos	P	0.02388	0.0708	0.07087	0.73459	0.48968	0.22126	0.5628	0.16795	<0.0001	0.76877	--	<0.0001	0.01606	<0.0001	0.14492	0.01951	0.58057	0.21264	<0.0001	0.58134	0.35148	0.62474	0.16802	0.673	0.71705	0.24189	0.00729	0.90817	<0.0001	0.48337	0.27612	0.11809	0.97215	0.72432	0.90558	0.82917	0.75127	0.74694	0.5385	0.28708	0.71135	0.64984	0.58668
Com_9376_pos	Spearman 相关	-0.20718*	0.22223*	0.17626	-0.1078	-0.0192	-0.00244	-0.06563	-0.12503	0.27685*	-0.06669	0.38221*	1	0.22062*	0.54388*	-0.04117	0.17959	-0.09246	-0.06495	0.43445*	-0.01388	0.10018	0.06902	0.18133	0.01025	0.10381	0.07211	0.01761	0.07021	0.50014*	-0.06706	-0.08508	-0.01373	-0.00763	-0.0778	0.17185	0.03913	0.0561	-0.12393	0.06081	0.05576	0.17433	-0.06982	0.12817
Com_9376_pos	P	0.03668	0.02477	0.07637	0.28082	0.84813	0.98061	0.51222	0.21055	0.00485	0.5054	<0.0001	--	0.02587	<0.0001	0.68118	0.07089	0.35536	0.5166	<0.0001	0.88986	0.31643	0.49061	0.06816	0.91855	0.29912	0.47137	0.86052	0.48316	<0.0001	0.50308	0.39519	0.89102	0.93935	0.43702	0.08416	0.69615	0.57546	0.21459	0.54375	0.5778	0.0797	0.48562	0.19921
Com_18625_pos	Spearman 相关	-0.16816	0.2448*	0.21475*	-0.23306*	0.07299	0.14586	-0.1589	-0.05933	0.13378	0.07424	0.23789*	0.22062*	1	-0.00186	0.16307	-0.13865	-0.14794	-0.25774*	0.0988	-0.04697	0.23608*	0.1814	0.08583	-0.1796	0.10356	0.11286	-0.02953	0.10236	-0.02133	-0.04529	0.06295	-0.13676	0.16565	-0.05689	0.49041*	0.07947	-0.05473	-0.13818	0.02931	0.00625	0.02193	0.06272	0.28496*
Com_18625_pos	P	0.09113	0.01315	0.0302	0.01841	0.46595	0.14353	0.11068	0.55361	0.18009	0.45836	0.01606	0.02587	--	0.98519	0.1015	0.16459	0.13784	0.00892	0.32317	0.63921	0.0169	0.06805	0.39104	0.07088	0.30029	0.25874	0.76825	0.30595	0.83146	0.65129	0.52963	0.17047	0.09614	0.57008	<0.0001	0.42719	0.58484	0.16604	0.76994	0.95032	0.82679	0.53113	0.0037
Com_17429_pos	Spearman 相关	-0.18317	0.14272	0.14042	-0.10925	0.00779	-0.05534	-0.10796	-0.01946	0.36749*	0.00129	0.42547*	0.54388*	-0.00186	1	-0.05114	0.21727*	-0.01023	0.04639	0.45994*	0.10227	-0.00885	-0.09048	0.03284	-0.01258	0.00892	0.07959	0.05341	0.0425	0.87984*	-0.01095	-0.04779	-0.0542	-0.07177	0.00128	0.07364	0.13372	-0.04109	-0.14536	0.08595	-0.10383	0.10407	-0.15624	0.10573
Com_17429_pos	P	0.06536	0.15245	0.15921	0.27437	0.93809	0.58064	0.28011	0.8461	1.44945E-4	0.98969	<0.0001	<0.0001	0.98519	--	0.6097	0.02827	0.91873	0.64333	<0.0001	0.30638	0.92966	0.3658	0.7432	0.90013	0.92912	0.42653	0.59396	0.67144	<0.0001	0.913	0.63341	0.58849	0.47346	0.98978	0.46201	0.18027	0.68174	0.1449	0.39039	0.29902	0.2979	0.11685	0.29025
Com_16204_pos	Spearman 相关	-0.23462*	-0.06366	-0.06233	-0.01009	-0.00106	0.10649	-0.22028*	-0.06191	0.23651*	-0.17232	0.14536	-0.04117	0.16307	-0.05114	1	0.10769	-0.04543	-0.21248*	0.11127	0.06392	0.55781*	0.13457	0.40838*	-0.17889	-0.01627	-0.01809	-0.16417	0.00126	-0.11817	-0.08497	2.09216E-4	-0.09423	-0.0421	-0.07679	0.23519*	-0.09114	-0.14557	-0.01614	0.08296	0.14038	-0.01068	0.13891	-0.00616
Com_16204_pos	P	0.01762	0.52501	0.53371	0.9198	0.99158	0.28675	0.0261	0.53647	0.0167	0.08329	0.14492	0.68118	0.1015	0.6097	--	0.28133	0.65023	0.03203	0.26552	0.52328	<0.0001	0.1775	<0.0001	0.07202	0.87108	0.8568	0.09919	0.98996	0.23684	0.39582	0.99833	0.34616	0.6744	0.44299	0.01734	0.36226	0.14434	0.8721	0.40712	0.15936	0.91513	0.16382	0.95099
Com_5363_pos	Spearman 相关	-0.17833	0.11154	0.12606	0.01329	0.07395	0.01343	-0.13224	-0.0843	0.16961	-0.05261	0.23098*	0.17959	-0.13865	0.21727*	0.10769	1	-0.006	-0.06004	0.22361*	0.0384	0.12587	-0.0098	0.04761	-0.1345	0.01078	0.06227	-0.20189*	-0.00364	0.24646*	-0.03855	-0.11784	-0.03221	-0.05665	-0.05445	-0.12572	-0.07058	-0.03765	-0.02846	8.15824E-6	-0.012	-0.11791	0.1176	-0.05337
Com_5363_pos	P	0.07294	0.26437	0.20676	0.8945	0.46008	0.89343	0.18519	0.39955	0.08834	0.59944	0.01951	0.07089	0.16459	0.02827	0.28133	--	0.95228	0.54885	0.02387	0.70159	0.20745	0.92213	0.63469	0.17772	0.91434	0.53409	0.04186	0.97107	0.01252	0.7005	0.23815	0.7479	0.57169	0.58678	0.20802	0.48083	0.70714	0.77642	0.99994	0.90475	0.23787	0.23913	0.59421
Com_25161_pos	Spearman 相关	0.07433	-0.01132	-5.65453e-06	0.17947	0.37665*	0.08815	0.37757*	0.37549*	-0.03624	0.12749	-0.05535	-0.09246	-0.14794	-0.01023	-0.04543	-0.006	1	0.35297*	-0.09852	0.11444	0.18678	0.09784	0.11669	0.28757*	0.42661*	0.11004	0.14046	0.19297	-0.01964	0.21887*	0.01025	0.26554*	0.10262	0.04369	-0.04647	0.1367	0.043	0.19279	0.1109	-0.11859	0.22476*	0.03025	0.02499
Com_25161_pos	P	0.45783	0.91009	0.99995	0.07109	<0.0001	0.37832	<0.0001	1.00752E-4	0.71764	0.20162	0.58057	0.35536	0.13784	0.91873	0.65023	0.95228	--	2.73983E-4	0.32457	0.25208	0.06014	0.32793	0.24281	0.00338	<0.0001	0.27089	0.1591	0.05199	0.84468	0.0271	0.91855	0.00699	0.30471	0.66281	0.64277	0.17069	0.66784	0.05222	0.26717	0.23519	0.02314	0.76276	0.80311
Com_2263_pos	Spearman 相关	0.09987	-0.07872	-0.08219	0.42413*	0.27786*	-0.00995	0.57284*	0.64805*	-0.08302	0.2892*	-0.12446	-0.06495	-0.25774*	0.04639	-0.21248*	-0.06004	0.35297*	1	-0.01494	0.29805*	-0.08049	-0.14205	-0.11394	0.44827*	0.32444*	0.28389*	0.09989	0.01015	0.01672	0.04451	0.02321	0.12574	0.12218	-0.00476	-0.22168*	-0.06418	-0.06484	0.08382	-0.09366	-0.07379	0.03969	-0.04374	-0.09898
Com_2263_pos	P	0.31793	0.43158	0.41152	<0.0001	0.00469	0.92097	<0.0001	<0.0001	0.40676	0.0032	0.21264	0.5166	0.00892	0.64333	0.03203	0.54885	2.73983E-4	--	0.88149	0.00235	0.42127	0.1544	0.25416	<0.0001	8.78692E-4	0.00383	0.31786	0.91935	0.86753	0.65692	0.81687	0.20794	0.22122	0.96217	0.02514	0.52159	0.5173	0.40227	0.34912	0.46111	0.69207	0.66245	0.32231
Com_4165_pos	Spearman 相关	-0.14201	0.09863	0.06649	-0.09056	-0.03064	0.05033	-0.19741*	-0.05439	0.27169*	0.04224	0.61464*	0.43445*	0.0988	0.45994*	0.11127	0.22361*	-0.09852	-0.01494	1	0.03881	0.07532	0.08615	0.10553	0.01055	-0.04954	0.02795	-0.20282*	-0.03495	0.4697*	0.00107	-0.0192	-0.11575	-0.07512	0.05392	-0.05015	0.04859	-0.216*	-0.14931	0.03007	-0.04997	-0.02497	-0.03037	-0.08658
Com_4165_pos	P	0.1545	0.32403	0.5067	0.36538	0.75982	0.61541	0.04672	0.58717	0.00574	0.67333	<0.0001	<0.0001	0.32317	<0.0001	0.26552	0.02387	0.32457	0.88149	--	0.69858	0.4518	0.38929	0.29115	0.91622	0.62098	0.78035	0.04091	0.72729	<0.0001	0.99149	0.84813	0.24664	0.45302	0.59044	0.61668	0.6277	0.02922	0.13418	0.76415	0.61798	0.80326	0.76187	0.38691
Com_25842_pos	Spearman 相关	0.14029	-0.07781	-0.09191	0.36236*	0.17412	0.22858*	0.14794	0.34259*	-0.03537	0.26345*	0.05524	-0.01388	-0.04697	0.10227	0.06392	0.0384	0.11444	0.29805*	0.03881	1	0.05772	-0.01971	-0.06555	0.04766	0.23617*	0.18068	0.08699	0.07405	0.04439	-0.0853	0.18301	0.15652	0.14585	-0.03804	-0.10432	0.09762	0.04409	0.16021	-0.02632	0.02353	0.17735	-0.00838	0.12528
Com_25842_pos	P	0.15962	0.43695	0.3582	1.82173E-4	0.08008	0.02084	0.13784	4.24102E-4	0.72415	0.00747	0.58134	0.88986	0.63921	0.30638	0.52328	0.70159	0.25208	0.00235	0.69858	--	0.56449	0.84415	0.51273	0.63429	0.01686	0.06918	0.38462	0.45953	0.65773	0.39399	0.06561	0.11618	0.14356	0.70427	0.29674	0.32899	0.65992	0.10773	0.79288	0.81443	0.07454	0.93335	0.20961
Com_16741_pos	Spearman 相关	-0.21947*	0.01761	-0.0119	-0.09362	0.10609	-0.04601	-0.26571*	0.09197	0.15495	-0.00946	0.0932	0.10018	0.23608*	-0.00885	0.55781*	0.12587	0.18678	-0.08049	0.07532	0.05772	1	0.13402	0.58089*	-0.13212	0.20647*	0.02155	-0.00070681	0.14139	-0.06179	-0.161	0.09067	-0.08585	-0.1621	-0.0812	0.30992*	-0.05686	-0.08736	0.09379	0.09758	0.09063	0.04077	0.28406*	0.04218
Com_16741_pos	P	0.02667	0.86056	0.90549	0.34931	0.28855	0.64609	0.00695	0.35791	0.11994	0.92482	0.35148	0.31643	0.0169	0.92966	<0.0001	0.20745	0.06014	0.42127	0.4518	0.56449	--	0.17931	<0.0001	0.18561	0.03734	0.82978	0.99437	0.15634	0.53729	0.10598	0.36478	0.39091	0.10359	0.41716	0.00153	0.57031	0.38263	0.34844	0.32921	0.36497	0.68415	0.00381	0.67379
Com_7195_pos	Spearman 相关	0.06624	0.15721	0.13158	0.08765	0.15063	0.09327	0.01173	-0.09041	-0.16983	0.05871	-0.04901	0.06902	0.1814	-0.09048	0.13457	-0.0098	0.09784	-0.14205	0.08615	-0.01971	0.13402	1	0.14931	-0.00843	0.2301*	-0.13513	0.07398	0.22677*	-0.08893	0.16119	0.16754	0.23749*	-0.06467	0.25736*	0.19848*	0.29155*	-0.13227	-0.13109	-0.03004	-0.07102	0.16202	-0.05636	0.07819
Com_7195_pos	P	0.50828	0.11457	0.18742	0.38103	0.13074	0.35112	0.90683	0.36616	0.08791	0.55778	0.62474	0.49061	0.06805	0.3658	0.1775	0.92213	0.32793	0.1544	0.38929	0.84415	0.17931	--	0.1342	0.93298	0.01999	0.17571	0.45994	0.0219	0.3741	0.10555	0.09236	0.01624	0.51843	0.00902	0.04553	0.00295	0.18509	0.18909	0.7644	0.47814	0.10374	0.57368	0.43472
Com_15150_pos	Spearman 相关	-0.15376	0.14726	0.09612	-0.03151	0.01873	-0.00267	-0.12783	-0.1209	0.19683*	0.01691	0.13755	0.18133	0.08583	0.03284	0.40838*	0.04761	0.11669	-0.11394	0.10553	-0.06555	0.58089*	0.14931	1	0.08581	-0.01627	0.08613	-0.05931	-0.01959	0.00496	-0.18486	0.10613	0.07932	-0.10105	0.00992	0.22804*	0.03149	-0.2353*	-0.00508	0.1477	0.10493	0.13773	0.21209*	0.08967
Com_15150_pos	P	0.12285	0.13967	0.33656	0.75321	0.85175	0.97872	0.20041	0.22612	0.04739	0.86602	0.16802	0.06816	0.39104	0.7432	<0.0001	0.63469	0.24281	0.25416	0.29115	0.51273	<0.0001	0.1342	--	0.39116	0.87108	0.38935	0.55376	0.84504	0.96055	0.06288	0.2884	0.42811	0.31222	0.92115	0.02116	0.75338	0.01728	0.95957	0.1385	0.2939	0.16745	0.03235	0.37011
Com_2220_pos	Spearman 相关	0.07391	0.00744	-0.0053	0.20024*	0.1545	-0.18807	0.45962*	0.20553*	-0.07049	0.17186	-0.04229	0.01025	-0.1796	-0.01258	-0.17889	-0.1345	0.28757*	0.44827*	0.01055	0.04766	-0.13212	-0.00843	0.08581	1	-0.05051	-0.02676	-0.13733	-0.2271*	0.0363	0.06345	-0.09307	0.04583	0.17512	-0.219*	0.01679	-0.1501	-0.03035	-0.04976	-0.05035	-0.06892	0.06625	-0.02668	0.04882
Com_2220_pos	P	0.46037	0.94087	0.95785	0.0436	0.12104	0.05836	<0.0001	0.03823	0.4814	0.08414	0.673	0.91855	0.07088	0.90013	0.07202	0.17772	0.00338	<0.0001	0.91622	0.63429	0.18561	0.93298	0.39116	--	0.61414	0.78946	0.1687	0.02171	0.71722	0.52638	0.35218	0.64739	0.07832	0.027	0.867	0.13212	0.76205	0.6194	0.61525	0.49124	0.50826	0.79008	0.62605
Com_20021_pos	Spearman 相关	0.05845	-0.00826	0.03286	0.28643*	0.52269*	0.07942	0.22659*	0.32084*	-0.11219	0.10058	0.03632	0.10381	0.10356	0.00892	-0.01627	0.01078	0.42661*	0.32444*	-0.04954	0.23617*	0.20647*	0.2301*	-0.01627	-0.05051	1	0.26968*	0.17399	0.22564*	0.0067	0.03624	0.09	0.11781	0.03051	0.11103	-0.05399	0.18728	0.01748	0.07476	-0.01036	-0.10204	0.19783*	0.01327	0.01998
Com_20021_pos	P	0.55955	0.93432	0.74298	0.00352	<0.0001	0.42752	0.02201	0.00101	0.26159	0.31451	0.71705	0.29912	0.30029	0.92912	0.87108	0.91434	<0.0001	8.78692E-4	0.62098	0.01686	0.03734	0.01999	0.87108	0.61414	--	0.00612	0.0803	0.02259	0.94671	0.71764	0.36833	0.23829	0.76085	0.2666	0.58989	0.05945	0.86158	0.4552	0.91768	0.30747	0.04625	0.89467	0.84198
Com_3604_pos	Spearman 相关	-0.16068	0.07921	0.08348	0.10657	0.0429	0.09682	0.1316	0.12606	-0.05044	0.15349	0.11692	0.07211	0.11286	0.07959	-0.01809	0.06227	0.11004	0.28389*	0.02795	0.18068	0.02155	-0.13513	0.08613	-0.02676	0.26968*	1	0.06024	-0.0221	0.07132	-0.07369	0.03134	0.13712	0.09413	-0.06691	-0.02179	-0.06925	0.03151	0.165	-0.0023	-0.11102	-0.00304	0.0311	0.0902
Com_3604_pos	P	0.10669	0.42874	0.4042	0.28639	0.66856	0.33301	0.18736	0.20679	0.61461	0.12351	0.24189	0.47137	0.25874	0.42653	0.8568	0.53409	0.27089	0.00383	0.78035	0.06918	0.82978	0.17571	0.38935	0.78946	0.00612	--	0.54756	0.82548	0.47626	0.46166	0.75449	0.16937	0.34668	0.50402	0.82794	0.48918	0.7532	0.09747	0.98169	0.26664	0.97583	0.75631	0.36728
Com_3370_neg	Spearman 相关	0.23024*	-0.09688	-0.08199	-0.06397	0.01328	0.03364	0.14469	0.03911	-0.11795	0.22114*	-0.26421*	0.01761	-0.02953	0.05341	-0.16417	-0.20189*	0.14046	0.09989	-0.20282*	0.08699	-0.00070681	0.07398	-0.05931	-0.13733	0.17399	0.06024	1	0.39842*	0.02856	0.29169*	0.21827*	0.29603*	0.18639	0.33964*	-0.000458013	0.37469*	0.01061	0.0721	0.12501	-0.01251	0.04655	-0.20514*	-0.0104
Com_3370_neg	P	0.01991	0.33272	0.41265	0.52299	0.89459	0.73714	0.14679	0.69632	0.23774	0.02551	0.00729	0.86052	0.76825	0.59396	0.09919	0.04186	0.1591	0.31786	0.04091	0.38462	0.99437	0.45994	0.55376	0.1687	0.0803	0.54756	--	<0.0001	0.77568	0.00293	0.02753	0.00252	0.0607	4.78889E-4	0.99635	1.0449E-4	0.91568	0.47144	0.21061	0.90068	0.64219	0.03861	0.91735
Com_265_neg	Spearman 相关	0.27326*	0.01874	0.00226	0.06029	0.3395*	0.22439*	-0.00277	0.07667	-0.05117	0.09163	0.01156	0.07021	0.10236	0.0425	0.00126	-0.00364	0.19297	0.01015	-0.03495	0.07405	0.14139	0.22677*	-0.01959	-0.2271*	0.22564*	-0.0221	0.39842*	1	0.0088	0.22775*	0.15883	0.28673*	0.07814	0.16107	0.21906*	0.19781*	0.20006*	0.21646*	0.09661	0.0792	0.20106*	-0.137	0.08836
Com_265_neg	P	0.00545	0.85171	0.982	0.54719	4.81557E-4	0.02337	0.978	0.44373	0.60954	0.35969	0.90817	0.48316	0.30595	0.67144	0.98996	0.97107	0.05199	0.91935	0.72729	0.45953	0.15634	0.0219	0.84504	0.02171	0.02259	0.82548	<0.0001	--	0.93002	0.02133	0.11083	0.00348	0.43502	0.10583	0.02696	0.04627	0.04379	0.02887	0.33407	0.42877	0.04273	0.16972	0.37719
Com_12041_neg	Spearman 相关	-0.18142	0.15794	0.14321	-0.07701	0.00851	-0.12296	-0.13142	-0.08907	0.26639*	0.0064	0.4136*	0.50014*	-0.02133	0.87984*	-0.11817	0.24646*	-0.01964	0.01672	0.4697*	0.04439	-0.06179	-0.08893	0.00496	0.0363	0.0067	0.07132	0.02856	0.0088	1	0.04607	0.00897	-0.04852	-0.10476	0.03847	0.00228	0.13272	-0.02366	-0.1678	0.06124	-0.13801	0.07587	-0.13382	0.00687
Com_12041_neg	P	0.06803	0.11288	0.15103	0.44171	0.93235	0.21826	0.18797	0.37331	0.0068	0.94913	<0.0001	<0.0001	0.83146	<0.0001	0.23684	0.01252	0.84468	0.86753	<0.0001	0.65773	0.53729	0.3741	0.96055	0.71722	0.94671	0.47626	0.77568	0.93002	--	0.64569	0.92867	0.62818	0.2947	0.70109	0.98187	0.1836	0.81336	0.09183	0.54093	0.16657	0.44854	0.17995	0.94537
Com_1100_neg	Spearman 相关	0.10396	0.02723	0.09293	0.05361	0.09817	0.11994	0.22481*	-0.00681	0.03009	0.17704	0.07018	-0.06706	-0.04529	-0.01095	-0.08497	-0.03855	0.21887*	0.04451	0.00107	-0.0853	-0.161	0.16119	-0.18486	0.06345	0.03624	-0.07369	0.29169*	0.22775*	0.04607	1	-0.01083	0.17812	0.23218*	0.14668	-0.09645	0.18694	0.05407	0.02968	0.08562	0.00695	-0.0742	-0.05246	-0.09946
Com_1100_neg	P	0.29841	0.7859	0.35291	0.59255	0.3263	0.22986	0.02311	0.94581	0.76403	0.07507	0.48337	0.50308	0.65129	0.913	0.39582	0.7005	0.0271	0.65692	0.99149	0.39399	0.10598	0.10555	0.06288	0.52638	0.71764	0.46166	0.00293	0.02133	0.64569	--	0.91398	0.07327	0.01887	0.14125	0.33488	0.05992	0.58935	0.76713	0.3922	0.9447	0.45859	0.60054	0.31993
Com_702_neg	Spearman 相关	0.11368	-0.02626	-0.04122	0.15695	-0.00563	0.09354	0.00866	0.06033	-0.23931*	0.12209	-0.10885	-0.08508	0.06295	-0.04779	2.09216E-4	-0.11784	0.01025	0.02321	-0.0192	0.18301	0.09067	0.16754	0.10613	-0.09307	0.09	0.03134	0.21827*	0.15883	0.00897	-0.01083	1	0.24745*	0.05929	0.36308*	-0.03438	0.3114*	0.01634	-0.06087	0.07413	0.01557	-0.04801	0.00205	0.04128
Com_702_neg	P	0.25527	0.79333	0.68081	0.11517	0.95524	0.34972	0.93118	0.54696	0.01541	0.22156	0.27612	0.39519	0.52963	0.63341	0.99833	0.23815	0.91855	0.81687	0.84813	0.06561	0.36478	0.09236	0.2884	0.35218	0.36833	0.75449	0.02753	0.11083	0.92867	0.91398	--	0.01216	0.55391	1.76437E-4	0.73153	0.00144	0.87053	0.54334	0.45899	0.87654	0.63182	0.98369	0.68041
Com_452_neg	Spearman 相关	0.14727	0.1049	0.12425	0.11189	0.10486	0.07945	0.23583*	0.18897	-0.28581*	0.09223	-0.15572	-0.01373	-0.13676	-0.0542	-0.09423	-0.03221	0.26554*	0.12574	-0.11575	0.15652	-0.08585	0.23749*	0.07932	0.04583	0.11781	0.13712	0.29603*	0.28673*	-0.04852	0.17812	0.24745*	1	0.07561	0.19519*	0.14157	0.23639*	0.05267	0.05998	0.04028	0.02106	0.2085*	-0.03685	0.14633
Com_452_neg	P	0.13965	0.29406	0.21341	0.26289	0.29422	0.42732	0.01702	0.05715	0.00359	0.35655	0.11809	0.89102	0.17047	0.58849	0.34616	0.7479	0.00699	0.20794	0.24664	0.11618	0.39091	0.01624	0.42811	0.64739	0.23829	0.16937	0.00252	0.00348	0.62818	0.07327	0.01216	--	0.4501	0.0493	0.1558	0.01676	0.59909	0.54929	0.68774	0.83358	0.03547	0.71308	0.14222
Com_8831_neg	Spearman 相关	0.19301	-0.06667	-0.04057	0.24562*	0.05703	0.19916*	0.29815*	-0.0048	-0.000525866	0.0769	0.0035	-0.00763	0.16565	-0.07177	-0.0421	-0.05665	0.10262	0.12218	-0.07512	0.14585	-0.1621	-0.06467	-0.10105	0.17512	0.03051	0.09413	0.18639	0.07814	-0.10476	0.23218*	0.05929	0.07561	1	-0.0434	-0.09693	0.06171	0.12019	0.01698	-0.00326	0.00738	0.08035	-0.04732	0.12066
Com_8831_neg	P	0.05195	0.50557	0.68558	0.01283	0.56916	0.04478	0.00234	0.96181	0.99581	0.44239	0.97215	0.93935	0.09614	0.47346	0.6744	0.57169	0.30471	0.22122	0.45302	0.14356	0.10359	0.51843	0.31222	0.07832	0.76085	0.34668	0.0607	0.43502	0.2947	0.01887	0.55391	0.4501	--	0.66494	0.33244	0.53782	0.22887	0.86552	0.9741	0.94133	0.42212	0.6367	0.22703
Com_39_neg	Spearman 相关	0.14101	0.1273	0.14284	0.13057	0.0266	0.21956*	0.03135	-0.08935	-0.07938	0.12938	-0.03535	-0.0778	-0.05689	0.00128	-0.07679	-0.05445	0.04369	-0.00476	0.05392	-0.03804	-0.0812	0.25736*	0.00992	-0.219*	0.11103	-0.06691	0.33964*	0.16107	0.03847	0.14668	0.36308*	0.19519*	-0.0434	1	-0.1087	0.37013*	-0.02552	-0.13634	0.04211	-0.08644	-0.06446	-0.10843	-0.07254
Com_39_neg	P	0.15746	0.20232	0.15209	0.19087	0.79068	0.02661	0.75441	0.37185	0.42772	0.19497	0.72432	0.43702	0.57008	0.98978	0.44299	0.58678	0.66281	0.96217	0.59044	0.70427	0.41716	0.00902	0.92115	0.027	0.2666	0.50402	4.78889E-4	0.10583	0.70109	0.14125	1.76437E-4	0.0493	0.66494	--	0.27683	1.28707E-4	0.79902	0.1718	0.67429	0.38767	0.51979	0.27803	0.46871
Com_1367_neg	Spearman 相关	-0.14678	0.19654*	0.16369	-0.27038*	0.12996	-0.10301	-0.15175	0.02308	0.01768	-0.12679	0.01189	0.17185	0.49041*	0.07364	0.23519*	-0.12572	-0.04647	-0.22168*	-0.05015	-0.10432	0.30992*	0.19848*	0.22804*	0.01679	-0.05399	-0.02179	-0.000458013	0.21906*	0.00228	-0.09645	-0.03438	0.14157	-0.09693	-0.1087	1	-0.01932	-0.06898	-0.15255	0.06394	0.17382	0.06587	0.21002*	0.27413*
Com_1367_neg	P	0.14099	0.04772	0.1002	0.00599	0.19297	0.30289	0.12787	0.81793	0.85999	0.20413	0.90558	0.08416	<0.0001	0.46201	0.01734	0.20802	0.64277	0.02514	0.61668	0.29674	0.00153	0.04553	0.02116	0.867	0.58989	0.82794	0.99635	0.02696	0.98187	0.33488	0.73153	0.1558	0.33244	0.27683	--	0.84716	0.49088	0.12585	0.52315	0.08061	0.51072	0.03412	0.0053
Com_1743_neg	Spearman 相关	0.10961	-0.01158	0.04766	0.05655	-0.04056	-0.02804	0.00202	0.09312	-0.12115	0.04736	-0.02163	0.03913	0.07947	0.13372	-0.09114	-0.07058	0.1367	-0.06418	0.04859	0.09762	-0.05686	0.29155*	0.03149	-0.1501	0.18728	-0.06925	0.37469*	0.19781*	0.13272	0.18694	0.3114*	0.23639*	0.06171	0.37013*	-0.01932	1	-0.10171	-0.15934	0.17533	0.07032	0.01153	-0.12038	-0.02111
Com_1743_neg	P	0.27278	0.90803	0.63429	0.57238	0.68566	0.77966	0.98393	0.35189	0.22516	0.63647	0.82917	0.69615	0.42719	0.18027	0.36226	0.48083	0.17069	0.52159	0.6277	0.32899	0.57031	0.00295	0.75338	0.13212	0.05945	0.48918	1.0449E-4	0.04627	0.1836	0.05992	0.00144	0.01676	0.53782	1.28707E-4	0.84716	--	0.30908	0.10968	0.07797	0.48249	0.90847	0.22812	0.83323
Def	Spearman 相关	0.28713*	-0.05712	-0.06601	-0.11494	0.11357	0.13068	0.01841	-0.06448	-0.07114	-0.02212	-0.03177	0.0561	-0.05473	-0.04109	-0.14557	-0.03765	0.043	-0.06484	-0.216*	0.04409	-0.08736	-0.13227	-0.2353*	-0.03035	0.01748	0.03151	0.01061	0.20006*	-0.02366	0.05407	0.01634	0.05267	0.12019	-0.02552	-0.06898	-0.10171	1	0.17481	-0.1428	-0.00728	0.21494*	0.00306	0.08505
Def	P	0.00343	0.56848	0.50979	0.25	0.25573	0.19047	0.85426	0.51966	0.47738	0.82531	0.75127	0.57546	0.58484	0.68174	0.14434	0.70714	0.66784	0.5173	0.02922	0.65992	0.38263	0.18509	0.01728	0.76205	0.86158	0.7532	0.91568	0.04379	0.81336	0.58935	0.87053	0.59909	0.22887	0.79902	0.49088	0.30908	--	0.07887	0.1522	0.94208	0.03005	0.97568	0.39539
Dorea	Spearman 相关	0.18805	-0.05605	-0.11947	0.09439	0.11167	0.04602	0.13245	0.08888	-0.06163	0.16676	0.03234	-0.12393	-0.13818	-0.14536	-0.01614	-0.02846	0.19279	0.08382	-0.14931	0.16021	0.09379	-0.13109	-0.00508	-0.04976	0.07476	0.165	0.0721	0.21646*	-0.1678	0.02968	-0.06087	0.05998	0.01698	-0.13634	-0.15255	-0.15934	0.17481	1	0.04553	0.00563	0.01511	-0.02759	0.08151
Dorea	P	0.05839	0.57582	0.23168	0.34535	0.26384	0.646	0.18451	0.37434	0.53832	0.0939	0.74694	0.21459	0.16604	0.1449	0.8721	0.77642	0.05222	0.40227	0.13418	0.10773	0.34844	0.18909	0.95957	0.6194	0.4552	0.09747	0.47144	0.02887	0.09183	0.76713	0.54334	0.54929	0.86552	0.1718	0.12585	0.10968	0.07887	--	0.64952	0.95523	0.88016	0.78314	0.41538
Lim	Spearman 相关	-0.27342*	0.06354	0.10206	-0.06073	-0.20679*	0.05865	-0.03715	-0.08157	0.0727	-0.17117	0.0616	0.06081	0.02931	0.08595	0.08296	8.15824E-6	0.1109	-0.09366	0.03007	-0.02632	0.09758	-0.03004	0.1477	-0.05035	-0.01036	-0.0023	0.12501	0.09661	0.06124	0.08562	0.07413	0.04028	-0.00326	0.04211	0.06394	0.17533	-0.1428	0.04553	1	0.27637*	0.05314	0.01645	0.07375
Lim	P	0.00543	0.5258	0.30738	0.54429	0.03704	0.55819	0.71084	0.41508	0.46776	0.08541	0.5385	0.54375	0.76994	0.39039	0.40712	0.99994	0.26717	0.34912	0.76415	0.79288	0.32921	0.7644	0.1385	0.61525	0.91768	0.98169	0.21061	0.33407	0.54093	0.3922	0.45899	0.68774	0.9741	0.67429	0.52315	0.07797	0.1522	0.64952	--	0.00493	0.5958	0.86968	0.46134
Olsenella	Spearman 相关	-0.22059*	0.02403	0.06659	-0.06525	-0.17338	-0.11142	-0.14946	0.05573	-0.04798	-0.20134*	-0.10642	0.05576	0.00625	-0.10383	0.14038	-0.012	-0.11859	-0.07379	-0.04997	0.02353	0.09063	-0.07102	0.10493	-0.06892	-0.10204	-0.11102	-0.01251	0.0792	-0.13801	0.00695	0.01557	0.02106	0.00738	-0.08644	0.17382	0.07032	-0.00728	0.00563	0.27637*	1	0.01096	0.15322	0.18612
Olsenella	P	0.02589	0.81051	0.50609	0.51471	0.08138	0.26489	0.13379	0.57801	0.63199	0.04244	0.28708	0.5778	0.95032	0.29902	0.15936	0.90475	0.23519	0.46111	0.61798	0.81443	0.36497	0.47814	0.2939	0.49124	0.30747	0.26664	0.90068	0.42877	0.16657	0.9447	0.87654	0.83358	0.94133	0.38767	0.08061	0.48249	0.94208	0.95523	0.00493	--	0.91298	0.12418	0.06107
Prevotella	Spearman 相关	0.18326	-0.04108	-0.04352	0.0823	0.16636	0.24847*	0.13896	0.08585	-0.01643	0.04887	0.03708	0.17433	0.02193	0.10407	-0.01068	-0.11791	0.22476*	0.03969	-0.02497	0.17735	0.04077	0.16202	0.13773	0.06625	0.19783*	-0.00304	0.04655	0.20106*	0.07587	-0.0742	-0.04801	0.2085*	0.08035	-0.06446	0.06587	0.01153	0.21494*	0.01511	0.05314	0.01096	1	-0.00576	0.16641
Prevotella	P	0.06523	0.68187	0.66406	0.41086	0.0947	0.0118	0.16365	0.39091	0.86979	0.62571	0.71135	0.0797	0.82679	0.2979	0.91513	0.23787	0.02314	0.69207	0.80326	0.07454	0.68415	0.10374	0.16745	0.50826	0.04625	0.97583	0.64219	0.04273	0.44854	0.45859	0.63182	0.03547	0.42212	0.51979	0.51072	0.90847	0.03005	0.88016	0.5958	0.91298	--	0.95422	0.09459
Staphylococcus	Spearman 相关	-0.19775*	0.1338	0.1068	-0.12819	-0.02333	-0.091	-0.16766	0.1066	0.08723	-0.22202*	0.04549	-0.06982	0.06272	-0.15624	0.13891	0.1176	0.03025	-0.04374	-0.03037	-0.00838	0.28406*	-0.05636	0.21209*	-0.02668	0.01327	0.0311	-0.20514*	-0.137	-0.13382	-0.05246	0.00205	-0.03685	-0.04732	-0.10843	0.21002*	-0.12038	0.00306	-0.02759	0.01645	0.15322	-0.00576	1	-0.06204
Staphylococcus	P	0.04634	0.18002	0.28533	0.19914	0.81592	0.36304	0.09212	0.28624	0.38333	0.02492	0.64984	0.48562	0.53113	0.11685	0.16382	0.23913	0.76276	0.66245	0.76187	0.93335	0.00381	0.57368	0.03235	0.79008	0.89467	0.75631	0.03861	0.16972	0.17995	0.60054	0.98369	0.71308	0.6367	0.27803	0.03412	0.22812	0.97568	0.78314	0.86968	0.12418	0.95422	--	0.53564

## Sheet: Sheet2
		Com_265_neg
T值	Spearman 相关	0.27326*
T值	p值	0.00545
25(OH)D3	Spearman 相关	0.01874
25(OH)D3	p值	0.85171
25(OH)D	Spearman 相关	0.00226
25(OH)D	p值	0.982
Com_15788_pos	Spearman 相关	0.06029
Com_15788_pos	p值	0.54719
Com_22814_pos	Spearman 相关	0.3395*
Com_22814_pos	p值	4.81557E-4
Com_13941_pos	Spearman 相关	0.22439*
Com_13941_pos	p值	0.02337
Com_7200_pos	Spearman 相关	-0.00277
Com_7200_pos	p值	0.978
Com_23996_pos	Spearman 相关	0.07667
Com_23996_pos	p值	0.44373
Com_5811_pos	Spearman 相关	-0.05117
Com_5811_pos	p值	0.60954
Com_19088_pos	Spearman 相关	0.09163
Com_19088_pos	p值	0.35969
Com_1307_pos	Spearman 相关	0.01156
Com_1307_pos	p值	0.90817
Com_9376_pos	Spearman 相关	0.07021
Com_9376_pos	p值	0.48316
Com_18625_pos	Spearman 相关	0.10236
Com_18625_pos	p值	0.30595
Com_17429_pos	Spearman 相关	0.0425
Com_17429_pos	p值	0.67144
Com_16204_pos	Spearman 相关	0.00126
Com_16204_pos	p值	0.98996
Com_5363_pos	Spearman 相关	-0.00364
Com_5363_pos	p值	0.97107
Com_25161_pos	Spearman 相关	0.19297
Com_25161_pos	p值	0.05199
Com_2263_pos	Spearman 相关	0.01015
Com_2263_pos	p值	0.91935
Com_4165_pos	Spearman 相关	-0.03495
Com_4165_pos	p值	0.72729
Com_25842_pos	Spearman 相关	0.07405
Com_25842_pos	p值	0.45953
Com_16741_pos	Spearman 相关	0.14139
Com_16741_pos	P值	0.15634
Com_7195_pos	Spearman 相关	0.22677*
Com_7195_pos	p值	0.0219
Com_15150_pos	Spearman 相关	-0.01959
Com_15150_pos	p值	0.84504
Com_2220_pos	Spearman 相关	-0.2271*
Com_2220_pos	p值	0.02171
Com_20021_pos	Spearman 相关	0.22564*
Com_20021_pos	p值	0.02259
Com_3604_pos	Spearman 相关	-0.0221
Com_3604_pos	p值	0.82548
Com_3370_neg	Spearman 相关	0.39842*
Com_3370_neg	p值	<0.0001
Com_265_neg	Spearman 相关	1
Com_265_neg	p值	--
Com_12041_neg	Spearman 相关	0.0088
Com_12041_neg	p值	0.93002
Com_1100_neg	Spearman 相关	0.22775*
Com_1100_neg	p值	0.02133
Com_702_neg	Spearman 相关	0.15883
Com_702_neg	p值	0.11083
Com_452_neg	Spearman 相关	0.28673*
Com_452_neg	p值	0.00348
Com_8831_neg	Spearman 相关	0.07814
Com_8831_neg	p值	0.43502
Com_39_neg	Spearman 相关	0.16107
Com_39_neg	p值	0.10583
Com_1367_neg	Spearman 相关	0.21906*
Com_1367_neg	p值	0.02696
Com_1743_neg	Spearman 相关	0.19781*
Com_1743_neg	p值	0.04627
Def	Spearman 相关	0.20006*
Def	p值	0.04379
Dorea	Spearman 相关	0.21646*
Dorea	p值	0.02887
Lim	Spearman 相关	0.09661
Lim	p值	0.33407
Olsenella	Spearman 相关	0.0792
Olsenella	p值	0.42877
Prevotella	Spearman 相关	0.20106*
Prevotella	p值	0.04273
Staphylococcus	Spearman 相关	-0.137
Staphylococcus	p值	0.16972
