# Supplementary material for: Altered gut microbiota and serum metabolite profiles characterize postmenopausal bone loss: insights into the gut-bone axis
Source: Front Microbiol. 2026 Mar 4;17:1750495. doi: 10.3389/fmicb.2026.1750495 (PMC12996171; doi:10.3389/fmicb.2026.1750495)
Supplement: Supplementary file 6 [file Table_6.xlsx]

## Sheet: comp1_loadings
name	comp1	comp2	comp3
Lachnospira	0.687593875710728	0	0.0520209771081453
Enhydrobacter	0.588674223287823	0	-0.0536962
Sutterella	0.425058001563209	0	0
Pyramidobacter	-0.00173673	-0.14802	0
